# Supplementary material for: Flexible SbSI/Polyurethane Nanocomposite for Sensing and Energy Harvesting
Source: Sensors (Basel). 2022 Dec 21;23(1):63. doi: 10.3390/s23010063 (PMC9823892; doi:10.3390/s23010063)
Supplement: Supplementary file 1 [file sensors-23-00063-s001.zip]

Archive with 1 entries (1 files):
- sensors-2065688-supplementary.mp4
